# Supplementary material for: The Simplified BrainTower and Pipe Cleaners: Model Building as a Learning Tool in Neuroscience
Source: J Undergrad Neurosci Educ. 2025 Dec 31;24(1):27–37. doi: 10.59390/001c.153902 (PMC13127669; doi:10.59390/001c.153902)
Supplement: Supplementary Material 1 — Designs for each of the plates, a detailed lesson plan, and guide for students. [file junejournal_2025_24_1_153902_320789.zip]

Archive with 3 entries (3 files):
- Simplified Brain Tower v2.DWG
- Simplified Brain Towers - plates and glossary.docx
- Simplified Brain Towers - Workshop Plan.docx
